# Supplementary material for: Feasibility of a Short-Stay Lumboperitoneal Shunt Pathway Based on Perioperative Optimization and Individualized Discharge Decision-Making: A Pilot Before–After Study
Source: J Pers Med. 2026 Apr 17;16(4):223. doi: 10.3390/jpm16040223 (PMC13117162; doi:10.3390/jpm16040223)
Supplement: Supplementary file 1 [file jpm-16-00223-s001.zip]

Archive with 1 entries (1 files):
- jpm-4210900-supplementary.pdf
